# Supplementary material for: The genomic diversity and spatial patterns of Mycobacterium bovis in Ireland revealed by whole genome sequencing
Source: Ir Vet J. 2025 Dec 3;79:6. doi: 10.1186/s13620-025-00324-0 (PMC12781239; doi:10.1186/s13620-025-00324-0)
Supplement: Supplementary file 2 — Supplementary Material 2. [file 13620_2025_324_MOESM2_ESM.csv]

clade	short_name	size	median_snp_dist	max_snp_dist	cows	badgers
1	A1	6	2.0	4	2	0
1	A10	14	7.0	18	11	0
1	A11	17	16.0	30	14	1
1	A12	9	13.0	25	7	0
1	A2	13	3.0	10	13	0
1	A3	16	6.0	25	16	0
1	A5	287	12.0	51	213	8
1	A6	13	8.0	14	8	0
1	A8	5	6.0	24	4	0
2	B13	15	13.0	18	13	0
2	B14	43	9.0	21	40	2
2	B15	25	9.0	23	8	2
2	B17	13	3.0	6	12	1
2	B18	31	8.0	19	26	3
2	B20	5	1.0	3	4	1
2	B21	60	7.0	19	38	21
2	B22	23	10.0	22	21	1
2	B25	40	17.0	42	40	0
2	B26	65	18.0	35	55	9
2	B27	5	5.0	9	5	0
2	B28	40	5.0	23	28	11
2	B29	77	14.0	32	66	8
2	B30	13	10.0	17	13	0
2	B32	269	17.0	29	235	28
2	B33	68	20.0	38	62	5
2	B34	152	10.0	29	119	33
2	B35	11	7.0	15	11	0
2	B36	33	22.0	42	28	5
2	B37	48	11.0	24	46	2
2	B39	96	20.0	57	86	10
2	B40	9	16.0	33	8	0
2	B41	37	7.0	23	27	9
2	B42	13	7.0	18	10	3
2	B43	23	6.0	16	21	2
2	B44	23	10.0	25	23	0
2	B45	41	16.0	32	26	10
2	B49	5	11.0	26	5	0
2	B50	7	25.0	35	6	1
2	B51	22	7.0	32	17	5
2	B52	12	11.5	21	11	1
2	B53	11	3.0	7	10	0
2	B54	17	5.0	26	12	4
2	B55	38	7.0	13	34	3
2	B56	6	2.0	6	6	0
2	B58	60	7.0	20	57	3
2	B59	20	8.0	30	19	1
2	B60	13	8.0	37	10	3
2	B62	55	20.0	31	48	6
2	B63	10	5.5	20	10	0
2	B64	11	7.0	12	11	0
2	B65	65	14.0	26	58	4
3	C69	13	4.0	19	12	1
3	C70	5	2.0	4	5	0
3	C71	16	4.0	25	13	3
3	C72	27	9.0	23	25	2
3	C73	82	19.0	33	76	5
3	C74	10	7.0	32	10	0
3	C75	13	8.0	23	12	1
3	C76	110	18.0	38	103	5
4	D100	16	5.0	19	15	1
4	D80	7	2.0	31	6	1
4	D81	10	7.5	14	9	0
4	D82	9	4.0	11	6	3
4	D84	15	6.0	15	13	1
4	D86	64	9.0	23	59	4
4	D87	26	7.0	20	24	2
4	D88	13	18.0	25	13	0
4	D89	13	6.0	20	12	1
4	D90	15	7.0	18	14	1
4	D92	15	4.0	8	13	2
4	D93	13	4.0	9	12	0
4	D95	14	6.5	13	14	0
4	D97	11	6.0	18	10	1
4	D98	15	10.0	18	14	1
4	D99	11	6.0	12	10	1
6	F107	24	9.0	20	21	0
6	F108	41	14.0	37	24	17
6	F109	30	16.0	28	28	1
6	F110	67	21.0	42	55	12
6	F111	14	10.0	22	11	3
6	F112	5	17.0	24	4	1
6	F113	18	18.0	26	15	2
6	F114	62	20.0	38	45	14
6	F115	171	9.0	45	131	38
6	F116	45	24.0	38	33	12
6	F119	20	8.0	25	20	0
6	F120	9	4.0	8	7	2
6	F122	21	18.0	38	16	3
6	F123	48	22.0	34	33	13
6	F124	83	18.0	42	78	3
6	F125	56	18.0	32	37	5
6	F126	13	6.0	30	13	0
6	F127	36	24.0	37	31	2
6	F128	17	5.0	23	17	0
6	F129	54	19.0	35	51	2
6	F130	11	14.0	25	11	0
6	F131	35	18.0	31	23	12
6	F132	42	20.0	34	39	2
7	G137	16	5.5	13	16	0
7	G138	5	10.0	19	5	0
7	G139	23	22.0	36	22	1
7	G140	10	25.0	34	10	0
7	G142	7	6.0	10	7	0
7	G143	8	12.0	19	7	0
7	G146	6	8.0	13	6	0
7	G147	40	8.0	24	40	0
7	G148	17	19.0	36	15	2
7	G149	38	19.0	36	35	1
7	G150	54	2.0	11	53	0
7	G151	11	8.0	20	11	0
7	G153	9	4.0	10	9	0
7	G154	29	8.0	24	27	0
7	G155	10	13.0	22	9	0
7	G161	20	5.0	12	14	6
7	G162	24	9.0	20	22	2
7	G163	12	6.0	13	12	0
7	G165	10	12.0	20	10	0
7	G166	76	15.0	31	68	6
7	G167	44	12.0	33	41	3
7	G168	7	5.0	33	7	0
7	G169	17	21.0	32	16	1
8	H175	5	11.0	20	5	0
8	H177	7	5.0	21	7	0
8	H178	10	8.0	19	8	0
9	I180	66	9.0	24	58	3
9	I181	12	3.0	8	11	0
9	I182	14	6.0	11	13	0
9	I183	9	5.0	13	9	0
9	I185	10	12.5	20	10	0
9	I186	20	11.5	29	19	1
9	I187	12	9.0	16	10	1
9	I188	83	29.0	49	71	10
9	I189	8	2.0	12	8	0
9	I190	42	16.0	25	36	6
9	I191	58	3.0	25	52	6
9	I192	11	14.0	24	11	0
9	I193	100	14.0	25	92	7
9	I194	18	9.0	27	16	1
9	I195	81	13.0	34	79	2
9	I196	5	9.0	25	5	0
9	I198	30	21.0	34	23	1
9	I199	27	16.0	32	24	3
9	I200	18	10.0	19	18	0
9	I201	14	1.0	15	10	3
9	I204	7	10.0	67	6	1
10	J206	6	5.0	8	6	0
10	J209	14	7.0	14	12	2
10	J210	56	10.0	22	49	1
10	J211	18	6.0	22	16	2
10	J212	25	18.0	30	16	9
10	J213	34	6.0	20	15	19
10	J215	70	8.0	19	51	18
10	J216	32	13.0	41	28	4
10	J217	10	2.0	41	8	2
10	J218	52	21.0	40	41	10
10	J219	8	10.0	24	8	0
10	J220	8	11.5	45	8	0
11	K226	22	4.0	14	22	0
11	K228	9	6.0	15	9	0
11	K229	112	6.0	23	93	18
11	K230	17	13.0	24	16	1
11	K231	8	14.5	23	6	2
11	K232	49	13.0	28	43	5
11	K236	71	6.0	21	54	17
11	K237	8	20.5	28	7	1
11	K238	12	5.0	25	11	0
11	K239	31	2.0	8	19	0
11	K240	6	4.0	8	5	0
11	K241	13	5.0	17	11	1
11	K242	22	16.0	30	20	2
11	K244	13	4.0	13	11	2
13	M248	20	8.0	16	20	0
13	M249	18	7.0	14	18	0
13	M250	9	6.0	10	7	2
14	N255	8	4.0	13	8	0
14	N257	9	5.0	10	5	4
14	N258	5	12.0	25	4	1
14	N259	12	7.0	15	12	0
14	N260	6	7.0	16	6	0
15	O263	6	2.5	5	6	0
15	O267	19	6.0	15	18	1
17	Q273	5	9.0	14	5	0
17	Q274	43	17.0	35	41	1
17	Q275	73	26.0	47	67	5
17	Q276	23	5.0	30	13	10
17	Q277	28	16.0	34	26	0
