# Supplementary material for: The genomic diversity and spatial patterns of Mycobacterium bovis in Ireland revealed by whole genome sequencing
Source: Ir Vet J. 2025 Dec 3;79:6. doi: 10.1186/s13620-025-00324-0 (PMC12781239; doi:10.1186/s13620-025-00324-0)
Supplement: Supplementary file 3 — Supplementary Material 3. [file 13620_2025_324_MOESM3_ESM.csv]

sample	Species	Clonal_Complex	Country	SIB_Number	short_name	Level.1
ERR1203064	M.bovis	La1.6	Ghana	SB0944
ERR502499	M.bovis	La1.6	Ghana	SB1025
ERR502526	M.bovis	La1.6	Ghana	New pattern
ERR502529	M.bovis	La1.6	Ghana	SB0944
ERR502538	M.bovis	La1.6	Ghana	SB0944
ERR553061	M.bovis	La1.6	Germany	SB0944
ERR2515016	M.bovis	La1.6	United Kingdom	SB1027
ERR4769567	M.bovis	La1.6	Mali	SB0300
ERR3458084	M.bovis	La1.3	Ethiopia	SB1984
ERR3458085	M.bovis	La1.3	Ethiopia	SB0133
ERR3458086	M.bovis	La1.3	Ethiopia	SB0303
ERR3458080	M.bovis	La1.3	Ethiopia	New pattern
ERR3458081	M.bovis	La1.3	Ethiopia	SB1477
SRR1173570	M.bovis	La1.3	Uganda	SB0133
ERR1200622	M.bovis	La1.3	Ethiopia	SB0303
SRR1791710	M.bovis	La1.3	Tanzania	SB2467
SRR1791712	M.bovis	La1.3	Tanzania	SB2467
SRR8065069	M.bovis	La1.3	Uganda	SB1469
SRR8065070	M.bovis	La1.3	Uganda	SB1471
SRR8065071	M.bovis	La1.3	Uganda	SB1469
SRR8065073	M.bovis	La1.3	Uganda	SB0133
SRR8065074	M.bovis	La1.3	Uganda	SB0133
SRR8065078	M.bovis	La1.3	Uganda	SB1469
SRR8065079	M.bovis	La1.3	Uganda	SB1469
SRR8065080	M.bovis	La1.3	Uganda	SB0133
SRR8065081	M.bovis	La1.3	Uganda	SB0133
SRR8065082	M.bovis	La1.3	Uganda	SB1469
SRR8065084	M.bovis	La1.3	Uganda	SB0133
SRR8065085	M.bovis	La1.3	Uganda	SB1469
SRR8065086	M.bovis	La1.3	Uganda	SB1469
SRR8065087	M.bovis	La1.3	Uganda	SB1469
SRR8063651	M.bovis	La1.3	Ethiopia	SB0133
SRR8063652	M.bovis	La1.3	Ethiopia	SB0912
SRR8063653	M.bovis	La1.3	Ethiopia	SB1176
SRR8063654	M.bovis	La1.3	Ethiopia	SB1176
SRR8063655	M.bovis	La1.3	Ethiopia	SB0912
SRR8063656	M.bovis	La1.3	Ethiopia	SB1176
SRR8063657	M.bovis	La1.3	Ethiopia	SB1176
SRR8063658	M.bovis	La1.3	Ethiopia	SB1176
SRR8063659	M.bovis	La1.3	Ethiopia	SB1176
SRR8063660	M.bovis	La1.3	Ethiopia	SB0133
SRR8063661	M.bovis	La1.3	Ethiopia	SB1176
SRR8063662	M.bovis	La1.3	Ethiopia	SB0912
SRR8063663	M.bovis	La1.3	Ethiopia	SB1176
SRR8063664	M.bovis	La1.3	Ethiopia	New pattern
SRR8063665	M.bovis	La1.3	Ethiopia	SB1176
SRR8063666	M.bovis	La1.3	Ethiopia	SB1176
ERR3077969	M.bovis	La1.3	Tanzania	New pattern
ERR4769565	M.bovis	La1.3	Ethiopia	SB1477
ERR4769561	M.bovis	La1.3	Ethiopia	SB0303
ERR4769560	M.bovis	La1.3	Ethiopia	SB2595
ERR4769559	M.bovis	La1.3	Ethiopia	SB1176
ERR4772237	M.bovis	La1.3	Ethiopia	SB0303
ERR4772236	M.bovis	La1.3	Ethiopia	SB0133
ERR4772235	M.bovis	La1.3	Ethiopia	SB1984
ERR4772234	M.bovis	La1.3	Ethiopia	SB0303
ERR4772231	M.bovis	La1.3	Ethiopia	SB1176
ERR4772228	M.bovis	La1.3	Ethiopia	SB1176
ERR4772227	M.bovis	La1.3	Ethiopia	SB0133
ERR4772224	M.bovis	La1.3	Ethiopia	SB1176
ERR4772223	M.bovis	La1.3	Ethiopia	SB0133
ERR4772222	M.bovis	La1.3	Ethiopia	New pattern
ERR4772221	M.bovis	La1.3	Ethiopia	SB0133
ERR4772220	M.bovis	La1.3	Ethiopia	SB0133
ERR4772217	M.bovis	La1.3	Ethiopia	SB1176
ERR4772216	M.bovis	La1.3	Ethiopia	SB1176
ERR4772215	M.bovis	La1.3	Ethiopia	SB1176
ERR4772214	M.bovis	La1.3	Ethiopia	SB1176
ERR4772213	M.bovis	La1.3	Ethiopia	New pattern
ERR4772209	M.bovis	La1.3	Ethiopia	SB0303
ERR4772208	M.bovis	La1.3	Ethiopia	SB1176
ERR400386	M.bovis	La1.8.1	United Kingdom	SB0272
ERR400460	M.bovis	La1.8.1	United Kingdom	New pattern
SRR2100072	M.bovis	La1.8.1	United Kingdom	SB0263
SRR2100074	M.bovis	La1.8.1	United Kingdom	New pattern
SRR2101351	M.bovis	La1.8.1	United Kingdom	SB0263
ERR046748	M.bovis	La1.8.1	United Kingdom	New pattern
ERR046749	M.bovis	La1.8.1	United Kingdom	SB0263
ERR046954	M.bovis	La1.8.1	United Kingdom	SB0263
ERR046961	M.bovis	La1.8.1	United Kingdom	SB0263
ERR841810	M.bovis	La1.8.1	United Kingdom	SB0140
ERR841874	M.bovis	La1.8.1	United Kingdom	SB0140
SRR5216970	M.bovis	La1.8.1	New Zealand	SB0140
SRR5216951	M.bovis	La1.8.1	New Zealand	SB0130
SRR5216928	M.bovis	La1.8.1	New Zealand	SB0140
SRR5216893	M.bovis	La1.8.1	New Zealand	SB0140
SRR5216884	M.bovis	La1.8.1	New Zealand	SB0140
SRR5216883	M.bovis	La1.8.1	New Zealand	SB1031
SRR5216854	M.bovis	La1.8.1	New Zealand	SB0140
SRR5216835	M.bovis	La1.8.1	New Zealand	SB0140
SRR5216806	M.bovis	La1.8.1	New Zealand	SB0130
SRR5216799	M.bovis	La1.8.1	New Zealand	SB0140
SRR5216779	M.bovis	La1.8.1	New Zealand	SB0140
SRR5216774	M.bovis	La1.8.1	New Zealand	SB0140
SRR5216763	M.bovis	La1.8.1	New Zealand	SB0140
SRR5216759	M.bovis	La1.8.1	New Zealand	SB0140
SRR5216741	M.bovis	La1.8.1	New Zealand	SB0140
SRR5216740	M.bovis	La1.8.1	New Zealand	SB0140
SRR5216727	M.bovis	La1.8.1	New Zealand	SB0140
SRR5216706	M.bovis	La1.8.1	New Zealand	SB0140
SRR6467887	M.bovis	La1.8.1	Canada	SB0130
SRR6467891	M.bovis	La1.8.1	Canada	SB0140
SRR5657393	M.bovis	La1.8.1	Mexico	SB0145
SRR5657410	M.bovis	La1.8.1	Mexico	SB0145
SRR5657432	M.bovis	La1.8.1	Mexico	SB0145
SRR5657520	M.bovis	La1.8.1	Mexico	SB0145
ERR1815539	M.bovis	La1.8.1	South Africa	SB0130
ERR1815543	M.bovis	La1.8.1	South Africa	SB1755
ERR1815544	M.bovis	La1.8.1	South Africa	SB0130
ERR1815548	M.bovis	La1.8.1	South Africa	SB0267
ERR1815550	M.bovis	La1.8.1	South Africa	SB0130
SRR5430091	M.bovis	La1.8.1	Uruguay	SB0274
SRR5430098	M.bovis	La1.8.1	Uruguay	SB0145
SRR5430569	M.bovis	La1.8.1	Uruguay	SB0130
SRR5430746	M.bovis	La1.8.1	Uruguay	SB1072
SRR5430749	M.bovis	La1.8.1	Uruguay	SB0274
SRR5430750	M.bovis	La1.8.1	Uruguay	SB0130
SRR5431711	M.bovis	La1.8.1	Uruguay	SB0274
SRR5431718	M.bovis	La1.8.1	Uruguay	SB0130
SRR5431720	M.bovis	La1.8.1	Uruguay	SB0145
SRR5431730	M.bovis	La1.8.1	Uruguay	SB1619
SRR5431790	M.bovis	La1.8.1	Uruguay	SB0130
SRR5431793	M.bovis	La1.8.1	Uruguay	SB0274
SRR5431795	M.bovis	La1.8.1	Uruguay	SB0274
ERR125612	M.bovis	La1.8.1	Ireland	SB0140
SRR6045827	M.bovis	La1.8.1	United Kingdom	SB0263
ERR2512570	M.bovis	La1.8.1	United Kingdom	SB0263
ERR2512647	M.bovis	La1.8.1	United Kingdom	SB0263
ERR2512732	M.bovis	La1.8.1	United Kingdom	SB0129
ERR2512755	M.bovis	La1.8.1	United Kingdom	New pattern
ERR2512838	M.bovis	La1.8.1	United Kingdom	SB0130
ERR2512954	M.bovis	La1.8.1	United Kingdom	SB0129
ERR2512962	M.bovis	La1.8.1	United Kingdom	SB0129
ERR2513034	M.bovis	La1.8.1	United Kingdom	New pattern
ERR2513138	M.bovis	La1.8.1	United Kingdom	SB0140
ERR2513194	M.bovis	La1.8.1	United Kingdom	SB0263
ERR2513433	M.bovis	La1.8.1	United Kingdom	SB0129
ERR2513607	M.bovis	La1.8.1	United Kingdom	SB0140
ERR2513811	M.bovis	La1.8.1	United Kingdom	SB0263
ERR2514144	M.bovis	La1.8.1	United Kingdom	SB0673
ERR2514191	M.bovis	La1.8.1	United Kingdom	SB0129
SRR6045214	M.bovis	La1.8.1	United Kingdom	SB0263
ERR2514285	M.bovis	La1.8.1	United Kingdom	SB0129
ERR2514352	M.bovis	La1.8.1	United Kingdom	SB0272
SRR6045235	M.bovis	La1.8.1	United Kingdom	SB0267
ERR2514545	M.bovis	La1.8.1	United Kingdom	SB0140
ERR2514583	M.bovis	La1.8.1	United Kingdom	SB0129
ERR2514837	M.bovis	La1.8.1	United Kingdom	New pattern
ERR2514955	M.bovis	La1.8.1	United Kingdom	New pattern
SRR1791700	M.bovis	La1.8.1	Mexico	SB1499
SRR1791707	M.bovis	La1.8.1	USA	SB0140
SRR1791752	M.bovis	La1.8.1	Mexico	New pattern
SRR1791770	M.bovis	La1.8.1	Mexico	SB0130
SRR1791777	M.bovis	La1.8.1	Mexico	SB0943
SRR1791801	M.bovis	La1.8.1	Mexico	SB2020
SRR1791809	M.bovis	La1.8.1	Mexico	SB0140
SRR1791816	M.bovis	La1.8.1	Mexico	SB2020
SRR1791826	M.bovis	La1.8.1	Mexico	SB0140
SRR1791829	M.bovis	La1.8.1	Mexico	SB0140
SRR1791861	M.bovis	La1.8.1	Mexico	SB0140
SRR1791864	M.bovis	La1.8.1	Mexico	SB0140
SRR1791871	M.bovis	La1.8.1	Mexico	SB0130
SRR1791881	M.bovis	La1.8.1	USA	SB0140
SRR1791883	M.bovis	La1.8.1	Mexico	SB0140
SRR1791889	M.bovis	La1.8.1	USA	SB0145
SRR1791894	M.bovis	La1.8.1	USA	SB0145
SRR1791911	M.bovis	La1.8.1	USA	SB1758
SRR1791942	M.bovis	La1.8.1	Mexico	SB1499
SRR1791947	M.bovis	La1.8.1	USA	SB0271
SRR1791952	M.bovis	La1.8.1	Mexico	SB0971
SRR1791953	M.bovis	La1.8.1	Mexico	SB0673
SRR1791977	M.bovis	La1.8.1	Mexico	SB0140
SRR1791985	M.bovis	La1.8.1	USA	SB0271
SRR1791987	M.bovis	La1.8.1	Mexico	SB0140
SRR1791998	M.bovis	La1.8.1	Mexico	SB0140
SRR1792014	M.bovis	La1.8.1	USA	SB0145
SRR1792051	M.bovis	La1.8.1	USA	SB0140
SRR1792060	M.bovis	La1.8.1	USA	SB0140
SRR1792067	M.bovis	La1.8.1	USA	SB0271
SRR1792090	M.bovis	La1.8.1	USA	SB0271
SRR1792103	M.bovis	La1.8.1	USA	SB0271
SRR1792279	M.bovis	La1.8.1	Mexico	SB0267
SRR1792281	M.bovis	La1.8.1	Mexico	SB0140
SRR1792349	M.bovis	La1.8.1	Mexico	SB0673
SRR1792350	M.bovis	La1.8.1	USA	SB0145
SRR1792358	M.bovis	La1.8.1	Mexico	SB0140
SRR1792429	M.bovis	La1.8.1	USA	SB0271
SRR1792487	M.bovis	La1.8.1	USA	SB0130
SRR1792494	M.bovis	La1.8.1	USA	SB0145
SRR1657061	M.bovis	La1.8.1	Costa Rica	SB1041
SRR1657070	M.bovis	La1.8.1	Panama	SB0145
SRR7236140	M.bovis	La1.8.1	Mexico	SB0140
SRR7236142	M.bovis	La1.8.1	Mexico	SB0140
SRR7236143	M.bovis	La1.8.1	Mexico	SB0140
SRR7236144	M.bovis	La1.8.1	Mexico	SB0140
SRR7236154	M.bovis	La1.8.1	Mexico	New pattern
SRR7236155	M.bovis	La1.8.1	Mexico	SB0140
SRR7236174	M.bovis	La1.8.1	Mexico	SB0140
SRR7236195	M.bovis	La1.8.1	Mexico	SB0145
SRR7236252	M.bovis	La1.8.1	Mexico	SB0131
SRR7236262	M.bovis	La1.8.1	Mexico	SB0140
SRR7236271	M.bovis	La1.8.1	Mexico	SB0140
SRR7236279	M.bovis	La1.8.1	Mexico	SB0140
SRR7236287	M.bovis	La1.8.1	Mexico	SB0145
SRR7236330	M.bovis	La1.8.1	Mexico	SB0140
SRR7236331	M.bovis	La1.8.1	Mexico	SB0140
SRR7236350	M.bovis	La1.8.1	Mexico	SB0145
SRR7236357	M.bovis	La1.8.1	Mexico	SB0139
SRR7236394	M.bovis	La1.8.1	Mexico	SB0140
SRR7236397	M.bovis	La1.8.1	Mexico	SB1754
SRR7236403	M.bovis	La1.8.1	Mexico	SB0140
SRR7236421	M.bovis	La1.8.1	Mexico	SB0140
SRR7617392	M.bovis	La1.8.1	New Zealand	SB0140
SRR7617409	M.bovis	La1.8.1	New Zealand	SB0130
SRR7617441	M.bovis	La1.8.1	United Kingdom	SB0268
SRR7617442	M.bovis	La1.8.1	New Zealand	SB0140
SRR7617514	M.bovis	La1.8.1	New Zealand	SB0140
SRR7617526	M.bovis	La1.8.1	New Zealand	SB0140
SRR7617596	M.bovis	La1.8.1	New Zealand	SB0130
SRR7617681	M.bovis	La1.8.1	New Zealand	SB0140
SRR7617682	M.bovis	La1.8.1	New Zealand	SB0140
SRR7617710	M.bovis	La1.8.1	New Zealand	SB0673
SRR7617711	M.bovis	La1.8.1	New Zealand	SB1031
SRR7617761	M.bovis	La1.8.1	New Zealand	SB0140
SRR6045019	M.bovis	La1.8.1	United Kingdom	SB0267
SRR7851305	M.bovis	La1.8.1	France	SB0140
SRR7851320	M.bovis	La1.8.1	France	SB0145
SRR7851341	M.bovis	La1.8.1	France	SB0140
SRR7851351	M.bovis	La1.8.1	France	SB0140
SRR10808421	M.bovis	La1.8.1	Indonesia	SB0130
ERR550954	M.bovis	La1.7.1	Germany	SB0339
SRR6467889	M.bovis	La1.7.1	Canada	SB0265
SRR5657512	M.bovis	La1.7.1	Mexico	SB2469
ERR1815538	M.bovis	La1.7.1	South Africa	SB0121
ERR1815540	M.bovis	La1.7.1	South Africa	SB0121
ERR1815541	M.bovis	La1.7.1	South Africa	SB0121
ERR1815542	M.bovis	La1.7.1	South Africa	SB0121
ERR1815545	M.bovis	La1.7.1	South Africa	SB0121
ERR1815546	M.bovis	La1.7.1	South Africa	SB0121
ERR1815547	M.bovis	La1.7.1	South Africa	SB0121
ERR1815549	M.bovis	La1.7.1	South Africa	SB0121
ERR2516207	M.bovis	La1.7.1	Belgium	New pattern
ERR2516335	M.bovis	La1.7.1	Belgium	SB0265
ERR2517408	M.bovis	La1.7.1	Netherlands	SB2179
ERR2517349	M.bovis	La1.7.1	Netherlands	New pattern
ERR2517523	M.bovis	La1.7.1	Netherlands	SB0121
ERR2517227	M.bovis	La1.7.1	Netherlands	SB0121
ERR2815608	M.bovis	La1.7.1	Germany	SB1275
ERR2815605	M.bovis	La1.7.1	Germany	SB0295
ERR2815604	M.bovis	La1.7.1	Germany	SB0295
ERR2815601	M.bovis	La1.7.1	Germany	SB1021
ERR2815600	M.bovis	La1.7.1	Germany	SB1021
ERR2815537	M.bovis	La1.7.1	Germany	SB0121
ERR2815509	M.bovis	La1.7.1	Germany	SB0121
ERR2815508	M.bovis	La1.7.1	Germany	SB0121
SRR1791722	M.bovis	La1.7.1	Mexico	SB0121
SRR1791793	M.bovis	La1.7.1	USA	SB0121
SRR1791797	M.bovis	La1.7.1	Mexico	SB0121
SRR1791802	M.bovis	La1.7.1	Mexico	SB0121
SRR1791876	M.bovis	La1.7.1	USA	SB1345
SRR1791891	M.bovis	La1.7.1	Mexico	SB0121
SRR1791950	M.bovis	La1.7.1	USA	SB0121
SRR1791960	M.bovis	La1.7.1	Mexico	SB0121
SRR1792027	M.bovis	La1.7.1	Mexico	SB0121
SRR1792041	M.bovis	La1.7.1	Mexico	SB0121
SRR1792068	M.bovis	La1.7.1	USA	SB0152
SRR1792073	M.bovis	La1.7.1	Mexico	SB0152
SRR1792110	M.bovis	La1.7.1	USA	SB0121
SRR1792171	M.bovis	La1.7.1	Mexico	SB0121
SRR1792410	M.bovis	La1.7.1	Mexico	SB0121
SRR1792449	M.bovis	La1.7.1	Mexico	SB0121
SRR1792477	M.bovis	La1.7.1	USA	SB0121
SRR1792490	M.bovis	La1.7.1	USA	SB0121
SRR1792491	M.bovis	La1.7.1	USA	SB0121
SRR1792502	M.bovis	La1.7.1	USA	SB0121
SRR7236145	M.bovis	La1.7.1	Mexico	SB0121
SRR7236149	M.bovis	La1.7.1	Mexico	SB0121
SRR7236231	M.bovis	La1.7.1	Mexico	SB0121
SRR7236253	M.bovis	La1.7.1	Mexico	SB0121
ERR2851361	M.bovis	La1.7.1	Lebanon	SB0121
SRR7851300	M.bovis	La1.7.1	France	SB0837
SRR7851301	M.bovis	La1.7.1	France	SB0339
SRR7851303	M.bovis	La1.7.1	France	SB0152
SRR7851308	M.bovis	La1.7.1	France	SB0121
SRR7851310	M.bovis	La1.7.1	France	SB0999
SRR7851332	M.bovis	La1.7.1	France	SB0121
SRR7851343	M.bovis	La1.7.1	France	SB0339
SRR7851358	M.bovis	La1.7.1	France	SB0121
SRR7851363	M.bovis	La1.7.1	France	SB0121
ERR161044	M.bovis	La1.1	Malawi	New pattern
ERR181980	M.bovis	La1.1	Malawi	SB2190
ERR212091	M.bovis	La1.1	Malawi	SB0425
ERR2815611	M.bovis	La1.1	Germany	SB1898
SRR8065072	M.bovis	La1.1	Uganda	SB1405
SRR8065075	M.bovis	La1.1	Uganda	SB1406
SRR8065076	M.bovis	La1.1	Uganda	SB1405
SRR8065077	M.bovis	La1.1	Uganda	SB1406
SRR8065083	M.bovis	La1.1	Uganda	SB1405
SRR5486088	M.bovis	La1.2	Spain	SB0120
SRR5486089	M.bovis	La1.2	Spain	SB0828
SRR5486092	M.bovis	La1.2	Spain	SB0828
SRR5486073	M.bovis	La1.2	Eritrea	SB0134
SRR5486074	M.bovis	La1.2	Eritrea	SB0120
SRR5486075	M.bovis	La1.2	Eritrea	SB0134
SRR5486076	M.bovis	La1.2	Eritrea	SB0134
SRR5486077	M.bovis	La1.2	Eritrea	SB0120
SRR5486078	M.bovis	La1.2	Eritrea	SB0120
SRR5486079	M.bovis	La1.2	Eritrea	SB0120
SRR5486081	M.bovis	La1.2	Eritrea	SB0134
SRR5486082	M.bovis	La1.2	Eritrea	SB0120
SRR5486084	M.bovis	La1.2	Eritrea	SB0120
SRR5486085	M.bovis	La1.2	Eritrea	SB0120
SRR5486086	M.bovis	La1.2	Eritrea	SB0120
ERR2815610	M.bovis	La1.2		SB0120
SRR1792485	M.bovis	La1.2	USA	SB0120
SRR5485729	M.bovis	La1.2	USA	SB0120
SRR7131117	M.bovis	La1.2	Italy	SB0120
SRR7131025	M.bovis	La1.2	Morocco	SB0120
SRR3085259	M.bovis	La1.2	Tunisia	SB0120
SRR7851302	M.bovis	La1.2	France	SB0134
SRR7851309	M.bovis	La1.2	France	SB2680
SRR7851312	M.bovis	La1.2	France	SB0120
SRR7851313	M.bovis	La1.2	France	SB0948
SRR7851316	M.bovis	La1.2	France	SB0120
SRR7851317	M.bovis	La1.2	France	SB0040
SRR7851321	M.bovis	La1.2	France	SB0120
SRR7851322	M.bovis	La1.2	France	SB0120
SRR7851323	M.bovis	La1.2	France	SB0120
SRR7851325	M.bovis	La1.2	France	SB0927
SRR7851326	M.bovis	La1.2	France	SB0120
SRR7851330	M.bovis	La1.2	France	SB0120
SRR7851344	M.bovis	La1.2	France	SB0120
SRR7851345	M.bovis	La1.2	France	SB0120
SRR7851346	M.bovis	La1.2	France	SB0120
SRR7851348	M.bovis	La1.2	France	New pattern
SRR7851350	M.bovis	La1.2	France	SB0120
SRR7851352	M.bovis	La1.2	France	SB0162
SRR7851353	M.bovis	La1.2	France	SB0120
SRR7851355	M.bovis	La1.2	France	SB0828
SRR7851356	M.bovis	La1.2	France	SB0120
SRR7851365	M.bovis	La1.2	France	SB0120
SRR7851367	M.bovis	La1.2	France	SB0120
SRR7851368	M.bovis	La1.2	France	New pattern
SRR7851375	M.bovis	La1.2	France	SB0120
SRR4117155	M.bovis	La1.2	France	SB0120
SRR10303300	M.bovis	La1.2	Kazakhstan	SB0120
SRR10379919	M.bovis	La1.2	Moldova	SB0120
SRR10430327	M.bovis	La1.2	Kazakhstan	SB0120
ERR4769564	M.bovis	La1.2	Ethiopia	SB0134
ERR4769563	M.bovis	La1.2	Ethiopia	SB0134
ERR4769562	M.bovis	La1.2	Ethiopia	SB0134
ERR4772226	M.bovis	La1.2	Ethiopia	SB0134
ERR4772218	M.bovis	La1.2	Ethiopia	SB0134
ERR4772212	M.bovis	La1.2	Ethiopia	SB0134
ERR6358029	M.bovis	La1.2	Italy	SB0841
ERR6358030	M.bovis	La1.2	Italy	SB0120
ERR229952	M.bovis	La1.4	Russia	SB1919
ERR551252	M.bovis	La1.4	Germany	SB0288
ERR2199785	M.bovis	La1.4	Germany	SB0120
ERR2200072	M.bovis	La1.4	Germany	SB0120
ERR2517425	M.bovis	La1.4	Netherlands	SB0288
ERR2815603	M.bovis	La1.4	Germany	SB0288
ERR2851358	M.bovis	La1.4	Lebanon	SB1215
ERR550755	M.bovis	La1.7-unk4	Germany	SB0871
ERR551917	M.bovis	La1.7-unk4	Germany	New pattern
ERR2815536	M.bovis	La1.7-unk4	Germany	SB0120
ERR2815512	M.bovis	La1.7-unk4	Germany	SB0120
ERR2815510	M.bovis	La1.7-unk4	Germany	SB0120
ERR3445489	M.bovis	La1.7-unk4	Brazil	SB0822
ERR3445490	M.bovis	La1.7-unk4	Brazil	SB0822
ERR3445491	M.bovis	La1.7-unk4	Brazil	SB0822
ERR3445495	M.bovis	La1.7-unk4	Brazil	SB0822
ERR3445500	M.bovis	La1.7-unk4	Brazil	SB0822
ERR2512839	M.bovis	La1.7-unk5	United Kingdom	New pattern
SRR8064853	M.bovis	La1.7-unk5	Zambia	SB0120
SRR8064854	M.bovis	La1.7-unk5	Zambia	SB0120
SRR8064855	M.bovis	La1.7-unk5	Zambia	SB0120
SRR8064856	M.bovis	La1.7-unk5	Zambia	SB0120
SRR8064857	M.bovis	La1.7-unk5	Zambia	SB0120
SRR8064858	M.bovis	La1.7-unk5	Zambia	SB0120
SRR8064859	M.bovis	La1.7-unk5	Zambia	SB0120
SRR8064860	M.bovis	La1.7-unk5	Zambia	SB0120
SRR1792479	M.bovis	La1.8-unk6	USA	SB1069
SRR1792482	M.bovis	La1.8-unk6	USA	SB1069
SRR1792493	M.bovis	La1.8-unk6	USA	SB1069
ERR2512675	M.bovis	La1.8.2	United Kingdom	SB0901
SRR6044919	M.bovis	La1.8.2	United Kingdom	SB0134
ERR2516262	M.bovis	La1.8.2	Belgium	SB0134
SRR7851304	M.bovis	La1.8.2	France	SB0134
SRR7851311	M.bovis	La1.8.2	France	SB0818
SRR7851315	M.bovis	La1.8.2	France	SB0089
SRR7851327	M.bovis	La1.8.2	France	SB0134
SRR7851333	M.bovis	La1.8.2	France	SB0040
SRR7851336	M.bovis	La1.8.2	France	SB0134
SRR7851339	M.bovis	La1.8.2	France	New pattern
SRR7851340	M.bovis	La1.8.2	France	SB0928
SRR7851361	M.bovis	La1.8.2	France	SB0128
SRR7851376	M.bovis	La1.8.2	France	SB0120
ERR4769570	M.bovis	La1.8.2	Mali	SB0991
ERR4769569	M.bovis	La1.8.2	Mali	SB0134
ERR3458082	M.bovis	La1.8-unk8	Ethiopia	SB1476
ERR2212113	M.bovis	La1.5	Germany	SB0989
ERR2212116	M.bovis	La1.5	Germany	SB0989
ERR2212119	M.bovis	La1.5	Germany	SB0989
ERR2212120	M.bovis	La1.5	Germany	SB0989
ERR2212123	M.bovis	La1.5	Germany	SB0989
ERR2212124	M.bovis	La1.5	Germany	SB0989
ERR4586795		La1.8.1	United Kingdom		I201	9.0
ERR4627304		La1.8.2	United Kingdom		P271	16.0
ERR4627305		La1.8.2	United Kingdom		P271	16.0
ERR4627306		La1.8.2	United Kingdom		P271	16.0
ERR4627307		La1.8.1	United Kingdom		N261	14.0
ERR4627308		La1.8.1	United Kingdom		N261	14.0
ERR4627309		La1.8.1	United Kingdom		N261	14.0
ERR4627310		La1.8.1	United Kingdom		Q278	17.0
ERR4627311		La1.8.1	United Kingdom		Q278	17.0
ERR4627312		La1.8.1	United Kingdom		Q278	17.0
ERR4627317		La1.8.1	United Kingdom		A5	1.0
ERR4627318		La1.8.1	United Kingdom		A6	1.0
ERR4627319		La1.8.1	United Kingdom		I196	9.0
ERR4627320		La1.8.1	United Kingdom		I196	9.0
ERR4627321		La1.8.1	United Kingdom		I196	9.0
ERR4627322		La1.8.1	United Kingdom		I197	9.0
ERR4627323		La1.8.1	United Kingdom		I197	9.0
ERR4627324		La1.8.1	United Kingdom		I197	9.0
ERR4627325		La1.8.1	United Kingdom		I184	9.0
ERR4627326		La1.8.1	United Kingdom		I184	9.0
ERR4627327		La1.8.1	United Kingdom		I184	9.0
ERR4627328		La1.8.1	United Kingdom		I202	9.0
ERR4627329		La1.8.1	United Kingdom		I202	9.0
ERR4627330		La1.8.1	United Kingdom		I202	9.0
ERR4627331		La1.8.1	United Kingdom		I203	9.0
ERR4627332		La1.8.1	United Kingdom		I203	9.0
ERR4627333		La1.8.1	United Kingdom		I203	9.0
ERR4627334		La1.8.1	United Kingdom		I203	9.0
ERR4627335		La1.8.1	United Kingdom		I201	9.0
ERR4627336		La1.8.1	United Kingdom		I201	9.0
ERR4627337		La1.8.1	United Kingdom		I201	9.0
ERR4627338		La1.8.1	United Kingdom		I195	9.0
ERR4627339		La1.8.1	United Kingdom		I190	9.0
ERR4627340		La1.8.1	United Kingdom		I195	9.0
ERR4627341		La1.8.1	United Kingdom		I193	9.0
ERR4627342		La1.8.1	United Kingdom		I198	9.0
ERR4627343		La1.8.1	United Kingdom		I198	9.0
ERR4627344		La1.8.1	United Kingdom		I198	9.0
ERR4627345		La1.8.1	United Kingdom		I200	9.0
ERR4627346		La1.8.1	United Kingdom		I200	9.0
ERR4627347		La1.8.1	United Kingdom		I200	9.0
ERR4627348		La1.8.1	United Kingdom		I200	9.0
ERR4627349		La1.8.1	United Kingdom		J215	10.0
ERR4627350		La1.8.1	United Kingdom		J221	10.0
ERR4627351		La1.8.1	United Kingdom		J221	10.0
ERR4627352		La1.8.1	United Kingdom		J224	10.0
ERR4627353		La1.8.1	United Kingdom		J224	10.0
ERR4627354		La1.8.1	United Kingdom		J224	10.0
ERR4627355		La1.8.1	United Kingdom		J223	10.0
ERR4627356		La1.8.1	United Kingdom		J223	10.0
ERR4627357		La1.8.1	United Kingdom		J223	10.0
ERR4627358		La1.8.1	United Kingdom		K243	11.0
ERR4627391		La1.8.1	United Kingdom		D77	4.0
ERR4627392		La1.8.1	United Kingdom		D77	4.0
ERR4627393		La1.8.1	United Kingdom		D77	4.0
TB17-004283		La1.8.1	Ireland		B62	2.0
TB18-001440		La1.8.1	Ireland		I180	9.0
TB18-005160		La1.8.1	Ireland		K242	11.0
TB18-006914		La1.8.1	Ireland		F119	6.0
TB18-008065		La1.8.1	Ireland		F135	6.0
TB19-000005		La1.8.1	Ireland		B51	2.0
TB19-000399		La1.8.1	Ireland		H174	8.0
TB19-000402		La1.8.1	Ireland		I186	9.0
TB19-001492a		La1.8.1	Ireland		F106	6.0
TB19-002830		La1.8.1	Ireland		G139	7.0
TB19-003001		La1.8.1	Ireland		G162	7.0
TB19-003774		La1.8.1	Ireland		D84	4.0
TB19-003790		La1.8.1	Ireland		D98	4.0
TB19-005137		La1.8.1	Ireland		I200	9.0
TB19-005501		La1.8.1	Ireland		I182	9.0
TB19-006259		La1.8.1	Ireland		B49	2.0
TB19-007328		La1.8.1	Ireland		I201	9.0
TB19-007638		La1.8.1	Ireland		D92	4.0
TB19-008878		La1.8.1	Ireland		K229	11.0
TB19-008892		La1.8.1	Ireland		J225	10.0
TB19-010946		La1.8.1	Ireland		H177	8.0
TB20-000238		La1.8.1	Ireland		I190	9.0
TB20-003750		La1.8.1	Ireland		G166	7.0
TB20-004377		La1.8.1	Ireland		I196	9.0
TB20-005179		La1.8.1	Ireland		G150	7.0
TB20-005208		La1.8.1	Ireland		J208	10.0
TB20-005349		La1.8.1	Ireland		K234	11.0
TB20-005399a		La1.8.1	Ireland		B39	2.0
TB20-005593		La1.8.1	Ireland		F108	6.0
TB20-007117		La1.8.1	Ireland		F127	6.0
TB20-007189		La1.8.1	Ireland		O267	15.0
TB20-007278		La1.8.1	Ireland		I205	9.0
TB20-007401		La1.8.1	Ireland		N253	14.0
TB20-007868		La1.8.1	Ireland		F130	6.0
TB20-007878		La1.8.1	Ireland		N257	14.0
TB20-008482		La1.8.1	Ireland		B13	2.0
TB20-008737		La1.8.1	Ireland		J213	10.0
TB20-010693		La1.8.1	Ireland		D90	4.0
TB20-012011		La1.8.1	Ireland		B66	2.0
TB20-012630a		La1.8.1	Ireland		B18	2.0
TB20-013041		La1.8.1	Ireland		Q273	17.0
TB20-013042		La1.8.1	Ireland		K246	11.0
TB20-013057		La1.8.1	Ireland		G143	7.0
TB21-000009		La1.8.1	Ireland		B55	2.0
TB21-000054		La1.8.1	Ireland		O262	15.0
TB21-000258		La1.8.1	Ireland		C74	3.0
TB21-000345		La1.8.1	Ireland		B32	2.0
TB21-000752		La1.8.1	Ireland		F115	6.0
TB21-000986		La1.8.1	Ireland		G173	7.0
TB21-001097		La1.8.1	Ireland		Q275	17.0
TB21-002440		La1.8.1	Ireland		B26	2.0
TB21-002568		La1.8.1	Ireland		J215	10.0
TB21-002574		La1.8.1	Ireland		M250	13.0
TB21-004129		La1.8.1	Ireland		D89	4.0
TB21-004402		La1.8.1	Ireland		J206	10.0
TB21-005357		La1.8.1	Ireland		B44	2.0
TB21-006685		La1.8.1	Ireland		K238	11.0
TB21-006882		La1.8.1	Ireland		O269	15.0
TB21-007092		La1.8.1	Ireland		G137	7.0
TB21-007475		La1.8.1	Ireland		D86	4.0
TB21-009299		La1.8.1	Ireland		D78	4.0
TB21-009352		La1.8.1	Ireland		J222	10.0
TB21-011571		La1.8.1	Ireland		C69	3.0
TB22-001270		La1.8.1	Ireland		N259	14.0
TB22-001364		La1.8.1	Ireland		C76	3.0
TB22-001389		La1.8.1	Ireland		K244	11.0
TB22-004948		La1.8.1	Ireland		Q279	17.0
TB22-011454		La1.8.1	Ireland		K226	11.0
TB22-012332		La1.8.1	Ireland		K245	11.0
TB22-012732		La1.8.1	Ireland		I187	9.0
TB23-000820		La1.8.1	Ireland		G147	7.0
TB23-000945		La1.8.1	Ireland		G136	7.0
